# Supplementary material for: Decoding muscle-resident Schwann cell dynamics during neuromuscular junction remodeling
Source: JCI Insight. 2025 Dec 23;11(4):e195917. doi: 10.1172/jci.insight.195917 (PMC12956019; doi:10.1172/jci.insight.195917)
Supplement: Supporting data values [file jciinsight-11-195917-s102.xlsx]

## Sheet: Fig1A
	WT					WT (7 dpi)
	Rep1	Rep2	Rep3	Rep4		Rep1	Rep2	Rep3	Rep4
Muscle Stim.	21.855	20.445	23.48	17		7.85	11.96	8.325	15.855
Nerve Stim.	24.155	20.67	23.53	21.84		0	0	0	0

## Sheet: Fig1B
	WT					Sod1-/-
	Rep1	Rep2	Rep3	Rep4		Rep1	Rep2	Rep3	Rep4
Muscle Stim.	24.27	25.45	26.73	26.72		23.76	24.4	24.61	21.13
Nerve Stim.	25.01	26.15	27	28.14		16.81	18.67	18.38	17.01

## Sheet: Fig1C
	WT					Sod1-/-
	Rep1	Rep2	Rep3	Rep4		Rep1	Rep2	Rep3	Rep4
1mo	1.09869	1.22643	1.01083	1.12117		1.11505	0.977695	0.960363
2mo	1.03049	1.0275	1.0101	1.05314		0.707492	0.765164	0.746851	0.805017
3mo	1.06984	1.03523	1.05542			0.871991	0.96882	0.765028	0.96217

## Sheet: Fig1D
	WT					Sod1-/-
	Rep1	Rep2	Rep3	Rep4		Rep1	Rep2	Rep3	Rep4
1mo	0	0	0			0	0	0	0
2mo	0	0	0	0		10	31.0345	24.1379	24.2424
3mo	0	0	0			0	6.66667	11.1111

## Sheet: Fig3C
Nerve Terminal Area (μm^2)
S100GFP-tg	S100GFP-tg-Sod1-/-
246.1	250.117
233.884	159.72
195.513	207.422
258.208	162.381
254.989
Nerve Terminal Perimeter (μm)
S100GFP-tg	S100GFP-tg-Sod1-/-
277.303	303.49
273.364	185.868
277.998	226.052
378.222	176.915
339.454

## Sheet: Fig3B
AchR Area (μm^2)
S100GFP-tg	S100GFP-tg-Sod1-/-
344.02	557.725
369.21	414.754
317.06	437.23
404.14	459.8
344.699
NerveTerminal/AChR Overlap (%)
S100GFP-tg	S100GFP-tg-Sod1-/-
60.26	31.4286
61.33	23.6974
58.88	37.7386
59.89	34.0119
68.97

## Sheet: Fig3E
TSC Number (TSC/NMJ)
S100GFP-tg	S100GFP-tg-Sod1-/-
2.0625	6.45
2.35	6.37931
2.45455	5.93103
2.56667	4.87879
2.7
NerveTerminal/AChR Overlap (%)
S100GFP-tg	S100GFP-tg-Sod1-/-
400.574	684.296
404.53	640.699
385.87	683.276
482.676	531.57
455.919

## Sheet: Fig3J
	S100GFP-tg					S100GFP-tg Sod1-/-
	Rep1	Rep2	Rep3			Rep1	Rep2	Rep3
Ki67+ Extrasynaptic	0.28	0.11	0.27		Ki67+ Extrasynaptic	2.19	1.77	2.72
S100GFP+ Extrasynaptic	0.28	0.11	0.27		S100GFP+ Extrasynaptic	2.06	1.67	2.51
Ki67+ Synaptic	0.23	0.56	0.1		Ki67+ Synaptic	1.31	1.26	1.38
S100GFP+ Synaptic	0.2	0.56	0.08		S100GFP+ Synaptic	1.31	1.21	1.36

## Sheet: Fig5A
Transcript	Control				7 DPI				14 DPI				28 DPI
Chrna1	0.178122	0.152445	-0.271752	-0.10652	6.05198	5.93506	6.3554	5.1786	1.86085	0.83616	0.920261	0.664399	-0.158305	-0.353722	0.054774	0.021877
Spp1	0.03064	0.213068	-0.266841	-0.017056	3.89364	3.30055	3.58019	2.03032	0.590584	0.857537	0.059168	-0.602061	-0.888961	-1.06065	-1.17127	0.105575
Cd44	-0.286878	-0.255262	0.131374	0.31864	1.73619	1.64743	1.84349	0.956412	1.06147	0.93587	0.506146	0.636261	-0.356503	-0.416838	-0.818379	-0.483445
Itgav	0.219901	0.069689	-0.212597	-0.115795	1.41389	1.59782	1.80034	1.22181	0.57779	-0.021846	-0.221576	-0.245117	-0.493254	-0.406476	-0.265985	-0.448134
Tgfb1	-0.133356	0.082167	-0.055431	0.094072	3.10635	2.77417	3.07313	2.75295	1.40419	1.14259	1.25487	0.97589	-0.043926	-0.300922	-0.306382	-0.30268
Tgfbr2	0.131515	-0.053488	-0.43693	0.265735	1.93652	1.76788	1.8222	1.70392	0.199435	0.044126	-0.559793	-0.114997	-1.3159	-1.22539	-1.65633	-0.709386
Ngfr	-0.066069	-0.319594	-0.01369	0.325285	6.1389	5.35483	6.6063	4.77747	4.27674	4.29875	3.19866	2.66771	0.674189	-0.83384	1.74282	2.12641
Gdnf	0.103937	0.093261	0.116222	-0.368428	4.06224	3.87161	4.85763	5.64134	1.38035	0.924876	0.45421	-0.781332	-0.374144	-0.003534	0.123717	-1.00532
Ccnd1	-0.016545	-0.201966	0.311867	-0.150842	2.06974	1.28568	2.22839	1.33073	2.35702	1.56386	1.8656	1.3598	-0.164133	-0.642986	-0.236714	-0.018974

## Sheet: Fig5C
Muscle Stim. Evoked Force (mN)				Nerve Stim. Evoked Force (mN)				Ratio
IgG	Spp1-nAb			IgG	Spp1-nAb			IgG	Spp1-nAb
1069.07	1027			324.175	346			0.303728	0.337
969.82	1094			269.99	169			0.278392	0.1544
1103.13	969			392.65	279			0.355413	0.2882
1013.15	1030			430.815	328			0.424239	0.3187
972	756			363	216			0.373386	0.286
881	914			349	337			0.396558	0.368479
857	1084			244	213			0.284811	0.196316
955	806			427	209			0.447642	0.258877
1056				448				0.423711
1077				480				0.4454
1176				386				0.3287
1000				579				0.5791
1001				448				0.4477

[truncated: 3 more sheets: Fig5E, FigS5C, FigS6B]
